# Supplementary material for: Language abilities and associated risk factors of school-aged children with cleft lip and palate
Source: PLoS One. 2024 Apr 22;19(4):e0299095. doi: 10.1371/journal.pone.0299095 (PMC11034652; doi:10.1371/journal.pone.0299095)
Supplement: S1 Data — (XLSX) [file pone.0299095.s003.xlsx]

## Sheet: Demographic data
ID	Age (year)	Gender	Type of cleft	Presence of Hearing Loss	Type of hearing loss	Laterality of hearing loss	Maternal education	Socio-economic status	Speech Intelligibility
1	8	2	1	1	1	1	2	2	0
2	8	1	3	2	2	2	4	3	1
3	12	1	3	1	1	1	2	2	2
4	7	1	3	2	2	3	2	1	0
5	8	1	3	1	1	1	3	3	4
6	8	2	3	2	2	2	2	1	2
7	7	1	3	1	1	1	1	2	1
8	7	1	3	1	1	1	2	1	2
9	8	1	3	1	1	1	1	1	1
10	8	2	3	2	2	3	2	2	0
11	7	1	3	1	1	1	2	1	2
12	12	1	2	1	1	1	4	2	0
13	10	2	3	1	1	1	3	3	2
14	7	2	3	1	1	1	1	1	1
15	10	1	1	1	1	1	4	3	1
16	7	1	3	1	1	1	2	2	1
17	9	2	3	1	1	1	3	2	2
18	8	1	3	1	1	1	1	2	0
19	11	1	3	1	1	1	1	2	1
20	11	1	3	2	2	2	3	2	3
21	10	1	3	1	1	1	3	2	1
22	8	1	3	1	1	1	3	2	2
23	12	1	3	2	2	3	1	2	1
24	11	2	3	1	1	1	2	1	1
25	11	1	3	1	1	1	2	1	0
26	9	1	1	1	1	1	1	1	0
27	10	1	3	2	2	3	1	1	0
28	7	1	3	1	1	1	4	2	1
29	10	1	3	2	2	3	3	3	2
30	9	1	1	1	1	1	2	2	0
31	7	1	3	2	2	3	2	2	1
32	10	1	3	2	2	2	1	1	2
33	7	1	3	2	2	3	1	1	1
34	9	1	3	2	4	2	2	1	0
35	9	1	3	2	2	3	1	2	3
36	9	2	3	2	4	3	5	3	3
37	7	2	3	1	1	1	2	2	1
38	11	1	3	2	3	3	4	2	1
39	9	2	2	1	1	1	4	1	0
40	8	1	3	2	2	3	2	2	2
41	8	1	3	1	1	1	3	2	0
42	7	2	3	1	1	1	1	1	0
43	11	1	3	2	4	3	1	1	3
44	7	1	3	1	1	1	4	1	1
45	7	2	3	1	1	1	2	2	0
46	11	1	3	1	1	1	2	2	0
47	9	2	3	1	1	1	2	1	1
48	9	1	3	2	2	2	2	2	0
49	7	2	3	2	4	3	1	1	0
50	7	2	1	1	1	1	4	2	0
51	11	2	3	1	1	1	4	3	0
52	7	2	3	1	1	1	4	3	0
Indicators:		1- Male	1- CL	1- No	1- No HL	1- No HL	1- SPM	1- Low SES	0- Normal
		2- Female	2- CP	2- Yes	2- Conductive HL	2- Unilateral HL	2- STPM	2- Middle SES	1- Different from other children, but not enough to cause comment
			3- CLP		3- Sensorineural HL	3- Bilateral HL	3- Degree	3- High SES	2- Different enough to provoke comment
					4- Mixed HL		4- Masters		3- Only just intelligible to strangers
							5- PhD		4- Impossible to understand

## Sheet: Independent T-test
ID	Grammatical comprehension	Reading comprehension	Listening comprehension	Sentence repetition	Narrative (SLAM)	Group
1	17	9	3	12	7	1
2	15	7	4	8	5	1
3	20	9	2	18	7	1
4	20	7	4	11	5	1
5	17	7	4	9	8	1
6	18	8	3	13	3	1
7	19	8	5	8	5	1
8	15	5	0	3	3	1
9	17	8	3	8	6	1
10	17	4	2	16	2	1
11	17	9	4	8	5	1
12	15	8	3	5	6	1
13	17	9	4	17	8	1
14	16	6	3	11	6	1
15	19	5	5	17	8	1
16	15	5	2	12	6	1
17	16	8	5	12	7	1
18	16	3	1	7	3	1
19	15	9	3	12	6	1
20	16	8	4	18	8	1
21	19	10	4	21	8	1
22	17	7	3	7	8	1
23	19	8	4	12	8	1
24	19	10	4	18	7	1
25	18	9	4	14	7	1
26	16	9	4	21	8	1
27	17	7	3	10	7	1
28	18	9	4	12	8	1
29	18	8	4	11	7	1
30	17	7	3	14	6	1
31	17	1	2	2	6	1
32	15	8	2	15	4	1
33	17	10	3	15	6	1
34	15	7	3	5	6	1
35	13	9	4	9	6	1
36	18	8	2	5	5	1
37	18	1	2	9	5	1
38	18	7	3	14	7	1
39	17	9	2	12	8	1
40	18	10	3	11	7	1
41	16	9	2	5	4	1
42	19	6	2	10	6	1
43	18	8	3	6	4	1
44	17	1	1	3	6	1
45	15	9	3	8	7	1
46	17	10	5	16	8	1
47	19	9	2	17	5	1
48	19	7	2	12	7	1
49	11	0	1	0	4	1
50	18	6	2	12	5	1
51	19	9	4	11	8	1
52	20	9	2	12	6	1
a	19	7	2	13	8	2
b	19	9	3	16	7	2
c	17	9	5	17	7	2
d	17	7	2	7	6	2
e	20	7	2	10	4	2
f	17	5	2	8	5	2
g	20	9	1	7	5	2
h	15	8	3	4	6	2
i	20	10	5	21	7	2
j	19	9	5	18	6	2
k	14	8	3	13	7	2
l	19	9	1	15	8	2
m	18	9	2	7	5	2
n	19	9	2	20	7	2
o	18	6	4	15	8	2
p	14	9	4	19	7	2
q	19	8	3	17	8	2
r	17	10	5	6	8	2
s	19	10	4	11	8	2
t	19	10	4	19	8	2
u	18	9	4	18	8	2
v	14	9	3	13	8	2
w	18	8	4	15	8	2
x	15	8	4	13	7	2
y	17	9	4	9	7	2
Indicator:	Group 1- CLP
	Group 2- Non-cleft comparison group

## Sheet: MLR Test
ID	Age (year)	Type of cleft	Presence of Hearing Loss	Maternal education	Intelligibility	Total Receptive Language score	Total expressive language score
1	8	1	1	2	0	29	19
2	8	3	2	4	1	26	13
3	12	3	1	2	2	31	25
4	7	3	2	2	0	31	16
5	8	3	1	3	4	28	17
6	8	3	2	2	2	29	16
7	7	3	1	1	1	32	13
8	7	3	1	2	2	20	6
9	8	3	1	1	1	28	14
10	8	3	2	2	0	23	18
11	7	3	1	2	2	30	13
12	12	2	1	4	0	26	11
13	10	3	1	3	2	30	25
14	7	3	1	1	1	25	17
15	10	1	1	4	1	29	25
16	7	3	1	2	1	22	18
17	9	3	1	3	2	29	19
18	8	3	1	1	0	20	10
19	11	3	1	1	1	27	18
20	11	3	2	3	3	28	26
21	10	3	1	3	1	33	29
22	8	3	1	3	2	27	15
23	12	3	2	1	1	31	20
24	11	3	1	2	1	33	25
25	11	3	1	2	0	31	21
26	9	1	1	1	0	29	29
27	10	3	2	1	0	27	17
28	7	3	1	4	1	31	20
29	10	3	2	3	2	30	18
30	9	1	1	2	0	27	20
31	7	3	2	2	1	20	8
32	10	3	2	1	2	25	19
33	7	3	2	1	1	30	21
34	9	3	2	2	0	25	11
35	9	3	2	1	3	26	15
36	9	3	2	5	3	28	10
37	7	3	1	2	1	21	14
38	11	3	2	4	1	28	21
39	9	2	1	4	0	28	20
40	8	3	2	2	2	31	18
41	8	3	1	3	0	27	9
42	7	3	1	1	0	27	16
43	11	3	2	1	3	29	10
44	7	3	1	4	1	19	9
45	7	3	1	2	0	27	15
46	11	3	1	2	0	32	24
47	9	3	1	2	1	30	22
48	9	3	2	2	0	28	19
49	7	3	2	1	0	12	4
50	7	1	1	4	0	26	17
51	11	3	1	4	0	32	19
52	7	3	1	4	0	31	18
Indicators:		1- CL	1- No	1- SPM	0- Normal
		2- CP	2- Yes	2- STPM	1- Different from other children, but not enough to cause comment
		3- CLP		3- Degree	2- Different enough to provoke comment
				4- Masters	3- Only just intelligible to strangers
				5- PhD	4- Impossible to understand
